# Supplementary material for: Mobile Colistin-Resistant Genes mcr-1, mcr-2, and mcr-3 Identified in Diarrheal Pathogens among Infants, Children, and Adults in Bangladesh: Implications for the Future
Source: Antibiotics (Basel). 2024 Jun 7;13(6):534. doi: 10.3390/antibiotics13060534 (PMC11200974; doi:10.3390/antibiotics13060534)
Supplement: Supplementary file 1 [file antibiotics-13-00534-s001.zip]

Archive with 1 entries (1 files):
- antibiotics-2959398-supplementary.pdf
